# Supplementary material for: ﻿Five new species and three new country records of Megaspilidae from Xizang Autonomous Region, China (Hymenoptera, Ceraphronoidea)
Source: Zookeys. 2025 Nov 20;1260:279–312. doi: 10.3897/zookeys.1260.156058 (PMC12661337; doi:10.3897/zookeys.1260.156058)
Supplement: XML Treatment for Conostigmus rufinotum [file zookeys.1260.156058-treatment2.xml]

<!DOCTYPE tp:taxon-treatment
  PUBLIC "-//TaxonX//DTD Taxonomic Treatment Publishing DTD v0 20100105//EN" "tax-treatment-NSO.dtd">
<tp:taxon-treatment xmlns:tp="http://www.plazi.org/taxpub"><tp:treatment-meta><kwd-group><label>Taxon classification</label><kwd>
                <named-content content-type="kingdom">Animalia</named-content>
              </kwd><kwd>
                <named-content content-type="order">Hymenoptera</named-content>
              </kwd><kwd>
                <named-content content-type="family">Megaspilidae</named-content>
              </kwd></kwd-group><mixed-citation publication-type="journal"><person-group><name><surname>Wang</surname><given-names>Xu</given-names></name><name><surname>Li</surname><given-names>Fang</given-names></name><name><surname>Zhao</surname><given-names>Wen-Jing</given-names></name><name><surname>Huang</surname><given-names>Yi-Xin</given-names></name><name><surname>Xiang</surname><given-names>Chun-Hui</given-names></name><name><surname>Chen</surname><given-names>Hua-Yan</given-names></name><name><surname>Zhu</surname><given-names>Chao-Dong</given-names></name></person-group><article-title>﻿Five new species and three new country records of <tp:taxon-name><tp:taxon-name-part taxon-name-part-type="family">Megaspilidae</tp:taxon-name-part></tp:taxon-name> from Xizang Autonomous Region, China (<tp:taxon-name><tp:taxon-name-part taxon-name-part-type="order">Hymenoptera</tp:taxon-name-part></tp:taxon-name>, <tp:taxon-name><tp:taxon-name-part taxon-name-part-type="superfamily">Ceraphronoidea</tp:taxon-name-part></tp:taxon-name>)</article-title><source>Zookeys</source><day>20</day><month>11</month><year>2025</year><volume>1260</volume><fpage>279</fpage><lpage>312</lpage><pub-id pub-id-type="doi">10.3897/zookeys.1260.156058</pub-id></mixed-citation></tp:treatment-meta><tp:nomenclature><label>﻿</label><tp:taxon-name><object-id xmlns:xlink="http://www.w3.org/1999/xlink" content-type="arpha" xlink:type="simple">A88952AC-1CB4-5840-B446-7860C494E92A</object-id>
              <tp:taxon-name-part taxon-name-part-type="genus" reg="Conostigmus">Conostigmus</tp:taxon-name-part>
              <tp:taxon-name-part taxon-name-part-type="species" reg="rufinotum">rufinotum</tp:taxon-name-part>
            </tp:taxon-name><tp:taxon-authority>Dodd, 1914</tp:taxon-authority><xref ref-type="fig" rid="F1">Figs 1</xref><xref ref-type="fig" rid="F2">, 2</xref><tp:nomenclature-citation-list><tp:nomenclature-citation><tp:taxon-name>
                  <tp:taxon-name-part taxon-name-part-type="genus" reg="Conostigmus">Conostigmus</tp:taxon-name-part> <tp:taxon-name-part taxon-name-part-type="species" reg="rafthotum">rafthotum</tp:taxon-name-part></tp:taxon-name><comment>Dodd, 1914: 91.</comment></tp:nomenclature-citation><tp:nomenclature-citation><tp:taxon-name>
                  <tp:taxon-name-part taxon-name-part-type="genus" reg="Conostigmus">Conostigmus</tp:taxon-name-part> <tp:taxon-name-part taxon-name-part-type="species" reg="leai">leai</tp:taxon-name-part></tp:taxon-name><comment>Dodd, 1914: 92.</comment></tp:nomenclature-citation><tp:nomenclature-citation><tp:taxon-name>
                  <tp:taxon-name-part taxon-name-part-type="genus" reg="Conostigmus">Conostigmus</tp:taxon-name-part> <tp:taxon-name-part taxon-name-part-type="species" reg="muscosus">muscosus</tp:taxon-name-part></tp:taxon-name><comment>Dodd, 1914: 92.</comment></tp:nomenclature-citation><tp:nomenclature-citation><tp:taxon-name>
                  <tp:taxon-name-part taxon-name-part-type="genus" reg="Conostigmus">Conostigmus</tp:taxon-name-part> <tp:taxon-name-part taxon-name-part-type="species" reg="tasmunicus">tasmunicus</tp:taxon-name-part></tp:taxon-name><comment>Dodd, 1914: 92.</comment></tp:nomenclature-citation><tp:nomenclature-citation><tp:taxon-name>
                  <tp:taxon-name-part taxon-name-part-type="genus" reg="Conostigmus">Conostigmus</tp:taxon-name-part> <tp:taxon-name-part taxon-name-part-type="species" reg="giraulti">giraulti</tp:taxon-name-part></tp:taxon-name><comment>Dodd, 1914: 93.</comment></tp:nomenclature-citation><tp:nomenclature-citation><tp:taxon-name>
                  <tp:taxon-name-part taxon-name-part-type="genus" reg="Conostigmus">Conostigmus</tp:taxon-name-part> <tp:taxon-name-part taxon-name-part-type="species" reg="pretiosus">pretiosus</tp:taxon-name-part></tp:taxon-name><comment>Dodd, 1915: 454.</comment></tp:nomenclature-citation></tp:nomenclature-citation-list></tp:nomenclature><tp:treatment-sec sec-type="material" id="SECID0E2TAG"><title>Material examined.</title><p>• 2♂♂ (<named-content xmlns:xlink="http://www.w3.org/1999/xlink" content-type="dwc:institutional_code" xlink:title="Insect Collection of Anhui Normal University" xlink:href="http://grbio.org/institution/anhui-normal-university-conservation-genetics-lab" xlink:type="simple">AHNU</named-content>), <bold>China</bold>: Xizang, Jilong, Rikaze, D. Wu leg., XZ-25, XZYG-8; • 1♂ (<named-content xmlns:xlink="http://www.w3.org/1999/xlink" content-type="dwc:institutional_code" xlink:title="Insect Collection of Anhui Normal University" xlink:href="http://grbio.org/institution/anhui-normal-university-conservation-genetics-lab" xlink:type="simple">AHNU</named-content>), <bold>China</bold>: Jilong, Rikaze, 3 Aug. 2021, D. Wu leg., XZ-34.</p></tp:treatment-sec><tp:treatment-sec sec-type="diagnosis" id="SECID0ENUAG"><title>Diagnosis.</title><p>This species can be separated from other <italic><tp:taxon-name><tp:taxon-name-part taxon-name-part-type="genus" reg="Conostigmus">Conostigmus</tp:taxon-name-part></tp:taxon-name></italic> species by the following characters: harpe gradually tapering (distoventral margin of harpe flat, distodorsal margin of harpe concave, in lateral view) , harpe shorter than gonostipes in lateral view, gonossiculus with two spines apically. Proximal end of dorsomedian conjunctiva of the gonostyle-volsella complex blunt. Gonostyle-volsella complex with medioventral ridge absent, gonostyle-volsella complex with length equal that of the gonostipes. Proximal margin of S9 acute; preoccipital furrow structured, not reaching anterior ocellar; notauli and median mesoscutal sulcus very distinct, with continuous fovea; anterior mesopleural sulcus distinct, with continuous fovea; pterostigma 2.4× as long as wide; mesometapleural sulcus distinct, with continuous fovea, mesopleuron 2.4× as long as the sternaulus.</p></tp:treatment-sec><tp:treatment-sec sec-type="description" id="SECID0E1UAG"><title>Description.</title><p><bold>Male.</bold> Body length: 1.7–1.8 mm.</p><p><bold><italic>Coloration</italic></bold> (Fig. <xref ref-type="fig" rid="F1">1C</xref>). Head, mesosoma, and metasoma black. Scape and flagellum dark brown, pedicel brown, with other antennal segments black. Mouthparts brown; eyes silvery; ocelli silvery-black. Legs usually yellow, sometimes brown proximally, especially on middle sides of femora and tibiae. Syntergum dark brown to black. Pterostigma and vein pale brown. Body pubescence white; marginal fringes of wings brown.</p><fig id="F1" position="float" orientation="portrait"><object-id xmlns:xlink="http://www.w3.org/1999/xlink" content-type="doi" xlink:type="simple">10.3897/zookeys.1260.156058.figure1</object-id><object-id xmlns:xlink="http://www.w3.org/1999/xlink" content-type="arpha" xlink:type="simple">64A7BA81-F793-5A44-9B38-BC701E92E417</object-id><label>Figure 1.</label><caption><p><italic><tp:taxon-name><tp:taxon-name-part taxon-name-part-type="genus" reg="Conostigmus">Conostigmus</tp:taxon-name-part> <tp:taxon-name-part taxon-name-part-type="species" reg="rufinotum">rufinotum</tp:taxon-name-part></tp:taxon-name></italic> Dodd, 1914, male. <bold>A.</bold> Dorsal habitus; <bold>B.</bold> Head and mesosoma, dorsal view; <bold>C.</bold> Lateral habitus; <bold>D.</bold> Head and mesosoma, lateral view; <bold>E.</bold> Head, anterior view; <bold>F.</bold> Wings; <bold>G.</bold> Metasoma, lateral view.</p></caption><graphic xmlns:xlink="http://www.w3.org/1999/xlink" xlink:href="zookeys-1260-279_article-156058__-g001.jpg" position="float" orientation="portrait" xlink:type="simple" id="oo_1471829.jpg"><uri content-type="original_file" xlink:type="simple">https://binary.pensoft.net/fig/1471829</uri></graphic></fig><p><bold><italic>Antennae</italic></bold> (Fig. <xref ref-type="fig" rid="F1">1C</xref>). Scape nearly 4× longer than wide, pedicel small and almost droplet-shaped. Male scape length vs pedicel length 4: 1. Scape length vs F1 length 1.2–1.4. F1 length vs F2 length: 1.2–1.3. F1 longest. F6–F8 (all equal lengths) shortest. Setae short, reaching 1/3 of flagellomere width.</p><p><bold><italic>Head</italic></bold> (Fig. <xref ref-type="fig" rid="F1">1D, E</xref>). Head width same as mesosoma. HH: HL = 1.4–1.6. HW: IOS = 1.6–1.7. HW: HH = 1.1–1.2. POL: OOL = 0.6–0.7. Ocellar triangle with short base, OOL: LOL = 2.9–3.0. Head circular in anterior view. Facial pit present, facial sulcus absent. Preocellar pit present, ocellar fovea present. Preoccipital lunula present. Preoccipital furrow present, reaching anterior ocellar. Preoccipital carina present. Upper margins of scrobes V-shaped, intertorular carina absent. Head with dense hairs.</p><p><bold><italic>Mesosoma</italic></bold> (Fig. <xref ref-type="fig" rid="F1">1B, D</xref>). Mesosoma narrow, 1.1× longer than wide (length/width/height = 540/480/390 µm); densely pubescent, alutaceous in sculpture; mesoscutum length/width = 230/480 µm, mesoscutum 2.1× wider than long, Ascw/Pscw = 340/370 µm; notauli and median mesoscutal sulcus very distinct, with deep continuous fovea, length equal to width; scutellum width almost equal to length (length/width = 240/250 µm); scutoscutellar sulcus foveolate, single fovea of the scutoscutellar sulcus length equal to width, continuous with interaxillar sulcus. Axilla width longer than length. Pronotum triangular. Anterior mesopleural area present; anterior mesopleural sulcus distinct, with continuous fovea; posteroventral area (part of mesopleuron) smooth, with sparse setae; mesometapleural sulcus distinct, with continuous fovea, in contact with mesopleural pit, mesopleural pit expanded; ventral division of metapleuron smooth with sparse setae; pleural carina with long bristles. The mesopleuron 2.4× as long as the sternaulus. Anteromedian projection of the metanoto-propodeo-metapecto-mesopectal complex present.</p><p><bold><italic>Wings</italic></bold> (Fig. <xref ref-type="fig" rid="F1">1F</xref>). Forewing length 1.6 mm, with pterostigma, stigmal vein; hyaline, densely pubescent and marginal fringes numerous. Pterostigma length/width = 220/90 µm, 2.4× as long as wide, triangular, posterior margin (part of pterostigma) straight. Stigmal vein 350 µm, slightly curved in the latter section and 1.6× longer than pterostigma. Hindwing with some transparent veins.</p><p><bold><italic>Metasoma</italic></bold> (Fig. <xref ref-type="fig" rid="F1">1A, G</xref>). Metasoma 1.9× longer than wide (length/width/height = 800/410/330 µm). Syntergum smooth, reaching 3/5 of metasoma length. Syntergum with three distinct gastral carinae, reaching 1/3 of syntergum length. Syntergal translucent patch transverse, elliptical in shape.</p><p><bold><italic>Male genitalia</italic></bold> (Fig. <xref ref-type="fig" rid="F2">2</xref>). Genitalic cupula present, proximodorsal notch of cupula blunt; distodorsal margin of cupula straight. Cupula &lt;1/2 length of gonostyle-volsella complex in lateral view. Proximoventral median projection of cupula present. Harpe gradually tapering (distoventral margin of harpe flat, distodorsal margin of harpe concave, in lateral view); harpe shorter than gonostipes in lateral view, reaching 3/5 of gonostipes; harpe with more than 17 setae. Proximal end of dorsomedian conjunctiva of the gonostyle-volsella complex blunt. Gonostyle-volsella complex with medioventral ridge absent, gonostyle-volsella complex length half that of the gonostipes. Gonostipes longer than width; parossiculus separated from gonostipes. Parossiculus with one seta apically. Gonossiculus with two spines apically in lateral view. Penisvalva hyaline. S9 umbrella-shaped, with single transverse row of seven setae; submedial projections on proximal margin of S9 absent. Distal margin of male S9 with projections. Proximolateral corner of male S9 without projections, margin smooth. Proximal margin of S9 acute. Medial projections on proximal margin of S9 present, length equal to the length of S9 shield.</p><fig id="F2" position="float" orientation="portrait"><object-id xmlns:xlink="http://www.w3.org/1999/xlink" content-type="doi" xlink:type="simple">10.3897/zookeys.1260.156058.figure2</object-id><object-id xmlns:xlink="http://www.w3.org/1999/xlink" content-type="arpha" xlink:type="simple">9C393EEF-0578-5ED9-841F-9013C7802C33</object-id><label>Figure 2.</label><caption><p><italic><tp:taxon-name><tp:taxon-name-part taxon-name-part-type="genus" reg="Conostigmus">Conostigmus</tp:taxon-name-part> <tp:taxon-name-part taxon-name-part-type="species" reg="rufinotum">rufinotum</tp:taxon-name-part></tp:taxon-name></italic> Dodd, 1914, male, genitalia. <bold>A.</bold> Dorsal view; <bold>B.</bold> Ventral view; <bold>C.</bold> Lateral view; <bold>D.</bold> S9. Abbreviation: Pnc: Proximoventral median projection of cupula.</p></caption><graphic xmlns:xlink="http://www.w3.org/1999/xlink" xlink:href="zookeys-1260-279_article-156058__-g002.jpg" position="float" orientation="portrait" xlink:type="simple" id="oo_1471830.jpg"><uri content-type="original_file" xlink:type="simple">https://binary.pensoft.net/fig/1471830</uri></graphic></fig><p><bold>Female.</bold> Unknown.</p></tp:treatment-sec><tp:treatment-sec sec-type="distribution" id="SECID0EZZAG"><title>Distribution.</title><p>China (Xizang) – new record for China, Australia.</p></tp:treatment-sec></tp:taxon-treatment>
