# Supplementary material for: ﻿Five new species and three new country records of Megaspilidae from Xizang Autonomous Region, China (Hymenoptera, Ceraphronoidea)
Source: Zookeys. 2025 Nov 20;1260:279–312. doi: 10.3897/zookeys.1260.156058 (PMC12661337; doi:10.3897/zookeys.1260.156058)
Supplement: XML Treatment for Conostigmus bomensis [file zookeys.1260.156058-treatment3.xml]

<!DOCTYPE tp:taxon-treatment
  PUBLIC "-//TaxonX//DTD Taxonomic Treatment Publishing DTD v0 20100105//EN" "tax-treatment-NSO.dtd">
<tp:taxon-treatment xmlns:tp="http://www.plazi.org/taxpub"><tp:treatment-meta><kwd-group><label>Taxon classification</label><kwd>
                <named-content content-type="kingdom">Animalia</named-content>
              </kwd><kwd>
                <named-content content-type="order">Hymenoptera</named-content>
              </kwd><kwd>
                <named-content content-type="family">Megaspilidae</named-content>
              </kwd></kwd-group><mixed-citation publication-type="journal"><person-group><name><surname>Wang</surname><given-names>Xu</given-names></name><name><surname>Li</surname><given-names>Fang</given-names></name><name><surname>Zhao</surname><given-names>Wen-Jing</given-names></name><name><surname>Huang</surname><given-names>Yi-Xin</given-names></name><name><surname>Xiang</surname><given-names>Chun-Hui</given-names></name><name><surname>Chen</surname><given-names>Hua-Yan</given-names></name><name><surname>Zhu</surname><given-names>Chao-Dong</given-names></name></person-group><article-title>﻿Five new species and three new country records of <tp:taxon-name><tp:taxon-name-part taxon-name-part-type="family">Megaspilidae</tp:taxon-name-part></tp:taxon-name> from Xizang Autonomous Region, China (<tp:taxon-name><tp:taxon-name-part taxon-name-part-type="order">Hymenoptera</tp:taxon-name-part></tp:taxon-name>, <tp:taxon-name><tp:taxon-name-part taxon-name-part-type="superfamily">Ceraphronoidea</tp:taxon-name-part></tp:taxon-name>)</article-title><source>Zookeys</source><day>20</day><month>11</month><year>2025</year><volume>1260</volume><fpage>279</fpage><lpage>312</lpage><pub-id pub-id-type="doi">10.3897/zookeys.1260.156058</pub-id></mixed-citation></tp:treatment-meta><tp:nomenclature><label>﻿</label><tp:taxon-name><object-id xmlns:xlink="http://www.w3.org/1999/xlink" content-type="arpha" xlink:type="simple">3404D514-70C0-5BD1-89FA-E6749A87F4A8</object-id>
              <tp:taxon-name-part taxon-name-part-type="genus" reg="Conostigmus">Conostigmus</tp:taxon-name-part>
              <tp:taxon-name-part taxon-name-part-type="species" reg="bomensis">bomensis</tp:taxon-name-part>
              <object-id xmlns:xlink="http://www.w3.org/1999/xlink" content-type="zoobank" xlink:type="simple">https://zoobank.org/92F02EB0-07A0-416E-B2EE-F4CD966E3FE6</object-id>
            </tp:taxon-name><tp:taxon-authority>Wang &amp; Zhu</tp:taxon-authority><tp:taxon-status xmlns:xlink="http://www.w3.org/1999/xlink" xlink:type="simple">sp. nov.</tp:taxon-status><xref ref-type="fig" rid="F3">Figs 3</xref><xref ref-type="fig" rid="F4">, 4</xref></tp:nomenclature><tp:treatment-sec sec-type="type material" id="SECID0EQ2AG"><title>Type material.</title><p><bold><italic>Holotype</italic></bold>: • 1♂ (<named-content xmlns:xlink="http://www.w3.org/1999/xlink" content-type="dwc:institutional_code" xlink:title="Insect Collection of Anhui Normal University" xlink:href="http://grbio.org/institution/anhui-normal-university-conservation-genetics-lab" xlink:type="simple">AHNU</named-content>), <bold>China</bold>: Xizang, Bomi, Linzhi, 20 Apr. 2021, D. Wu leg., XZ-15. <bold><italic>Paratype</italic></bold>: • 1♂ (<named-content xmlns:xlink="http://www.w3.org/1999/xlink" content-type="dwc:institutional_code" xlink:title="Insect Collection of Anhui Normal University" xlink:href="http://grbio.org/institution/anhui-normal-university-conservation-genetics-lab" xlink:type="simple">AHNU</named-content>), <bold>China</bold>: same collection information as preceding, XZYG-4.</p></tp:treatment-sec><tp:treatment-sec sec-type="diagnosis" id="SECID0EK3AG"><title>Diagnosis.</title><p>This new species can be separated from other <italic><tp:taxon-name><tp:taxon-name-part taxon-name-part-type="genus" reg="Conostigmus">Conostigmus</tp:taxon-name-part></tp:taxon-name></italic> species by the following characters: harpe of male genitalia strip-shaped in lateral view (distoventral and distodorsal margins of harpe with projections in lateral view), almost equal to gonostipe length in ventral view, gonossiculus with three spines apically. Proximal margin of S9 without projections. Preoccipital furrow structured, groove, not reaching anterior ocellus; posteroventral area and part of mesopleuron smooth; pterostigma 2.3× as long as wide; mesometapleural sulcus present, groove extending to mesopleural pit; sternaulus 0.45× the length of mesopleuron.</p></tp:treatment-sec><tp:treatment-sec sec-type="description" id="SECID0EX3AG"><title>Description.</title><p><bold>Male.</bold> Body length: 1.65–1.74 mm.</p><p><bold><italic>Coloration</italic></bold> (Fig. <xref ref-type="fig" rid="F3">3A, B</xref>). Head, mesosoma and metasoma black. Flagellum dark brown, scape and pedicel brown. Mouthparts brown; eyes silvery; ocelli silvery-black. Legs usually brown, sometimes darkened distally especially on middle sides of femora and tibiae. Pterostigma and stigmal vein pale brown. Body pubescence white; margin of wings brown.</p><fig id="F3" position="float" orientation="portrait"><object-id xmlns:xlink="http://www.w3.org/1999/xlink" content-type="doi" xlink:type="simple">10.3897/zookeys.1260.156058.figure3</object-id><object-id xmlns:xlink="http://www.w3.org/1999/xlink" content-type="arpha" xlink:type="simple">2DE4B763-EFD4-53C3-8C2C-F3D2893D74E5</object-id><label>Figure 3.</label><caption><p><italic><tp:taxon-name><tp:taxon-name-part taxon-name-part-type="genus" reg="Conostigmus">Conostigmus</tp:taxon-name-part> <tp:taxon-name-part taxon-name-part-type="species" reg="bomensis">bomensis</tp:taxon-name-part></tp:taxon-name></italic> Wang &amp; Zhu, sp. nov., male, holotype. <bold>A.</bold> Dorsal habitus; <bold>B.</bold> Head and mesosoma, dorsal view; <bold>C.</bold> Lateral habitus; <bold>D.</bold> Head and mesosoma, lateral view; <bold>E.</bold> Head, anterior view; <bold>F.</bold> Wings; <bold>G.</bold> Metasoma, lateral view.</p></caption><graphic xmlns:xlink="http://www.w3.org/1999/xlink" xlink:href="zookeys-1260-279_article-156058__-g003.jpg" position="float" orientation="portrait" xlink:type="simple" id="oo_1471831.jpg"><uri content-type="original_file" xlink:type="simple">https://binary.pensoft.net/fig/1471831</uri></graphic></fig><p><bold><italic>Antennae</italic></bold> (Fig. <xref ref-type="fig" rid="F3">3C</xref>). Scape ~4 × longer than wide, pedicel small and rounded. Scape 3.7–3.9× as long as pedicel. Scape length vs F1 length 1.2–1.4. F1 length vs F2 length 1.2–1.4. Longest flagellomere F1. Shortest flagellomere F8. Setae short, length not reaching 1/3 of flagellomere width.</p><p><bold><italic>Head</italic></bold> (Fig. <xref ref-type="fig" rid="F3">3D, E</xref>). Head as wide as mesosoma. HH: HL = 1.3–1.5. HW: IOS = 1.5–1.7. HW: HH = 1–1.2. POL: OOL = 0.6–0.8. Ocellar triangle with short base, OOL: LOL = 2.0–2.3. Head circular in anterior view. Facial pit present and shallow, facial sulcus absent. Preocellar pit absent, ocellar fovea present. Preoccipital lunula present. Preoccipital furrow present, grooved, not reaching posterior ocellar. Preoccipital carina present. Upper margins of scrobes V-shaped, intertorular carina present. Head with sparse hairs.</p><p><bold><italic>Mesosoma</italic></bold> (Fig. <xref ref-type="fig" rid="F3">3B, D</xref>). Mesosoma somewhat narrow, 1.3× longer than wide (length/width/height = 660/520/430 µm); densely pubescent, alutaceous in sculpture; mesoscutum length/width = 260/520 µm, Ascw/Pscw = 370/400 µm; notauli and median mesoscutal sulcus very distinct, grooved. Scutellum width almost equal to length, length/width = 280/260 µm; scutoscutellar sulcus foveolate; single fovea of the scutoscutellar sulcus longer than width. Axilla width slightly longer than length. Pronotum triangular. Posteroventral area and part of mesopleuron smooth; mesometapleural sulcus present, grooved, extending to mesopleural pit, mesopleural pit expanded; ventral division of metapleuron smooth; pleural carina with long bristles. Sternaulus present, 0.45× the length of mesopleuron; anteromedian projection of the metanoto-propodeo-metapecto-mesopectal complex present.</p><p><bold><italic>Wings</italic></bold> (Fig. <xref ref-type="fig" rid="F3">3F</xref>). Forewing length 1.4 mm, with pterostigma, stigmal vein. Hyaline, densely pubescent, and marginal fringes numerous. Pterostigma (length/width = 210/90 µm) 2.3× as long as wide, semi-elliptical, posterior margin convex. Stigmal vein 310 µm, slightly curved in the latter section and 1.5× longer than pterostigma.</p><p><bold><italic>Metasoma</italic></bold> (Fig. <xref ref-type="fig" rid="F3">3A, G</xref>). Metasoma 2× longer than wide (length/width/height = 730/490/300 µm). Syntergum smooth, reaching 3/5 of metasomal length. Syntergum with three equal gastral carinae, reaching 3/20 of syntergum length. Syntergal translucent patch present, elliptical.</p><p><bold><italic>Male genitalia</italic></bold> (Fig. <xref ref-type="fig" rid="F4">4</xref>). Genitalic cupula present, proximodorsal notch blunt, distodorsal margin straight. Cupula length &lt;1/2 gonostyle-volsella complex length in lateral view. Proximoventral median projection of cupula present. Harpe strip-shaped in lateral view (distoventral and distodorsal margins of harpe with projections, in lateral view), with pointed tip; length almost equal to gonostipes length in ventral view. Proximal end of dorsomedian conjunctiva of the gonostyle-volsella complex straight. Gonostyle-volsella complex with medioventral ridge absent, gonostyle-volsella complex with length reaching 2/3 that of the gonostipes. Gonostipes longer than width; parossiculus separated from gonostipes. Parossiculus with one seta apically. Gonossiculus with three spines apically in lateral view. Penisvalva straight. S9 blunt, with irregular row of seven pits; submedial projections on proximal margin of S9 absent. Distal margin of male S9 with projections. Proximolateral corner of male S9 with projections, but not acute. Proximal margin of S9 without projections. Medial projections on proximal margin of S9 present, length &lt;1/2 length of S9 shield.</p><fig id="F4" position="float" orientation="portrait"><object-id xmlns:xlink="http://www.w3.org/1999/xlink" content-type="doi" xlink:type="simple">10.3897/zookeys.1260.156058.figure4</object-id><object-id xmlns:xlink="http://www.w3.org/1999/xlink" content-type="arpha" xlink:type="simple">3874F054-60A3-5B34-B317-D11230FA73EB</object-id><label>Figure 4.</label><caption><p><italic><tp:taxon-name><tp:taxon-name-part taxon-name-part-type="genus" reg="Conostigmus">Conostigmus</tp:taxon-name-part> <tp:taxon-name-part taxon-name-part-type="species" reg="bomensis">bomensis</tp:taxon-name-part></tp:taxon-name></italic> Wang &amp; Zhu, sp. nov., male, holotype, genitalia. <bold>A.</bold> Dorsal view; <bold>B.</bold> Ventral view; <bold>C.</bold> Lateral view; <bold>D.</bold> S9.</p></caption><graphic xmlns:xlink="http://www.w3.org/1999/xlink" xlink:href="zookeys-1260-279_article-156058__-g004.jpg" position="float" orientation="portrait" xlink:type="simple" id="oo_1471832.jpg"><uri content-type="original_file" xlink:type="simple">https://binary.pensoft.net/fig/1471832</uri></graphic></fig><p><bold>Female.</bold> Unknown.</p></tp:treatment-sec><tp:treatment-sec sec-type="etymology" id="SECID0EWBBG"><title>Etymology.</title><p>The species is named after Bomi County, where the species was collected.</p></tp:treatment-sec><tp:treatment-sec sec-type="distribution" id="SECID0E2BBG"><title>Distribution.</title><p><bold>China</bold> (Xizang).</p></tp:treatment-sec><tp:treatment-sec sec-type="remarks" id="SECID0EDCBG"><title>Remarks.</title><p>This species is similar to <italic><tp:taxon-name><tp:taxon-name-part taxon-name-part-type="genus" reg="Conostigmus">C.</tp:taxon-name-part> <tp:taxon-name-part taxon-name-part-type="species" reg="jilongensis">jilongensis</tp:taxon-name-part></tp:taxon-name></italic>, but can be distinguished by the strip-shaped harpe with its length approximately equal to the gonostipes in lateral view (vs trapezoidal and ~3/5 the length of gonostipes in <italic><tp:taxon-name><tp:taxon-name-part taxon-name-part-type="genus" reg="Conostigmus">C.</tp:taxon-name-part> <tp:taxon-name-part taxon-name-part-type="species" reg="jilongensis">jilongensis</tp:taxon-name-part></tp:taxon-name></italic>), the gonossiculus possessing three apical spines (vs two in <italic><tp:taxon-name><tp:taxon-name-part taxon-name-part-type="genus" reg="Conostigmus">C.</tp:taxon-name-part> <tp:taxon-name-part taxon-name-part-type="species" reg="jilongensis">jilongensis</tp:taxon-name-part></tp:taxon-name></italic>), and the absence of a medioventral ridge on the gonostyle-volsella complex (present in <italic><tp:taxon-name><tp:taxon-name-part taxon-name-part-type="genus" reg="Conostigmus">C.</tp:taxon-name-part> <tp:taxon-name-part taxon-name-part-type="species" reg="jilongensis">jilongensis</tp:taxon-name-part></tp:taxon-name></italic>).</p></tp:treatment-sec></tp:taxon-treatment>
