# Supplementary material for: ﻿Five new species and three new country records of Megaspilidae from Xizang Autonomous Region, China (Hymenoptera, Ceraphronoidea)
Source: Zookeys. 2025 Nov 20;1260:279–312. doi: 10.3897/zookeys.1260.156058 (PMC12661337; doi:10.3897/zookeys.1260.156058)
Supplement: XML Treatment for Conostigmus jilongensis [file zookeys.1260.156058-treatment4.xml]

<!DOCTYPE tp:taxon-treatment
  PUBLIC "-//TaxonX//DTD Taxonomic Treatment Publishing DTD v0 20100105//EN" "tax-treatment-NSO.dtd">
<tp:taxon-treatment xmlns:tp="http://www.plazi.org/taxpub"><tp:treatment-meta><kwd-group><label>Taxon classification</label><kwd>
                <named-content content-type="kingdom">Animalia</named-content>
              </kwd><kwd>
                <named-content content-type="order">Hymenoptera</named-content>
              </kwd><kwd>
                <named-content content-type="family">Megaspilidae</named-content>
              </kwd></kwd-group><mixed-citation publication-type="journal"><person-group><name><surname>Wang</surname><given-names>Xu</given-names></name><name><surname>Li</surname><given-names>Fang</given-names></name><name><surname>Zhao</surname><given-names>Wen-Jing</given-names></name><name><surname>Huang</surname><given-names>Yi-Xin</given-names></name><name><surname>Xiang</surname><given-names>Chun-Hui</given-names></name><name><surname>Chen</surname><given-names>Hua-Yan</given-names></name><name><surname>Zhu</surname><given-names>Chao-Dong</given-names></name></person-group><article-title>﻿Five new species and three new country records of <tp:taxon-name><tp:taxon-name-part taxon-name-part-type="family">Megaspilidae</tp:taxon-name-part></tp:taxon-name> from Xizang Autonomous Region, China (<tp:taxon-name><tp:taxon-name-part taxon-name-part-type="order">Hymenoptera</tp:taxon-name-part></tp:taxon-name>, <tp:taxon-name><tp:taxon-name-part taxon-name-part-type="superfamily">Ceraphronoidea</tp:taxon-name-part></tp:taxon-name>)</article-title><source>Zookeys</source><day>20</day><month>11</month><year>2025</year><volume>1260</volume><fpage>279</fpage><lpage>312</lpage><pub-id pub-id-type="doi">10.3897/zookeys.1260.156058</pub-id></mixed-citation></tp:treatment-meta><tp:nomenclature><label>﻿</label><tp:taxon-name><object-id xmlns:xlink="http://www.w3.org/1999/xlink" content-type="arpha" xlink:type="simple">EBE658CD-549F-5E0D-B32D-030501F83013</object-id>
              <tp:taxon-name-part taxon-name-part-type="genus" reg="Conostigmus">Conostigmus</tp:taxon-name-part>
              <tp:taxon-name-part taxon-name-part-type="species" reg="jilongensis">jilongensis</tp:taxon-name-part>
              <object-id xmlns:xlink="http://www.w3.org/1999/xlink" content-type="zoobank" xlink:type="simple">https://zoobank.org/16DD7D9B-A530-4F8E-89E7-3D449761175A</object-id>
            </tp:taxon-name><tp:taxon-authority>Wang &amp; Zhu</tp:taxon-authority><tp:taxon-status xmlns:xlink="http://www.w3.org/1999/xlink" xlink:type="simple">sp. nov.</tp:taxon-status><xref ref-type="fig" rid="F5">Figs 5</xref><xref ref-type="fig" rid="F6">, 6</xref></tp:nomenclature><tp:treatment-sec sec-type="type material" id="SECID0EHFBG"><title>Type material.</title><p><bold><italic>Holotype</italic></bold>: • 1♂ (<named-content xmlns:xlink="http://www.w3.org/1999/xlink" content-type="dwc:institutional_code" xlink:title="Insect Collection of Anhui Normal University" xlink:href="http://grbio.org/institution/anhui-normal-university-conservation-genetics-lab" xlink:type="simple">AHNU</named-content>), <bold>China</bold>: Jilong, Rikaze; 3 Aug. 2021, D. Wu leg., XZ-20. <bold><italic>Paratypes</italic></bold>: • 4♂♂ (<named-content xmlns:xlink="http://www.w3.org/1999/xlink" content-type="dwc:institutional_code" xlink:title="Insect Collection of Anhui Normal University" xlink:href="http://grbio.org/institution/anhui-normal-university-conservation-genetics-lab" xlink:type="simple">AHNU</named-content>), <bold>China</bold>: Xizang, Jilong, Rikaze, 3 Aug. 2021, D. Wu leg., XZ-35, XZ-37, XZ-41, XZ-40; • 1♂ (<named-content xmlns:xlink="http://www.w3.org/1999/xlink" content-type="dwc:institutional_code" xlink:title="Insect Collection of Anhui Normal University" xlink:href="http://grbio.org/institution/anhui-normal-university-conservation-genetics-lab" xlink:type="simple">AHNU</named-content>), <bold>China</bold>: Xizang, Jilong, Rikaze, 3 Aug. 2021, D. Wu leg., XZS-8; • 1♂ (<named-content xmlns:xlink="http://www.w3.org/1999/xlink" content-type="dwc:institutional_code" xlink:title="Insect Collection of Anhui Normal University" xlink:href="http://grbio.org/institution/anhui-normal-university-conservation-genetics-lab" xlink:type="simple">AHNU</named-content>), <bold>China</bold>: Xizang, Jilong, Rikaze, 17 Apr-23 May. 2021, D. Wu leg., XZL-4.</p></tp:treatment-sec><tp:treatment-sec sec-type="diagnosis" id="SECID0ENGBG"><title>Diagnosis.</title><p>This new species can be separated from other <italic><tp:taxon-name><tp:taxon-name-part taxon-name-part-type="genus" reg="Conostigmus">Conostigmus</tp:taxon-name-part></tp:taxon-name></italic> species by the following characters: harpe of male genitalia trapezoidal in lateral view (proximoventral margin of harpe with projections in lateral view, distodorsal margin of harpe with projections in other species), length shorter than gonostipes length in lateral view; gonossiculus with two spines apically. Gonostyle-volsella complex with medioventral ridge present. Submedial projections on proximal margin of S9 present. S9 shield width: length = 1.6; distal part of S9 shield darker brown, proximal part translucent and paler in color. Dorsal side of gonostipes flat. Preoccipital furrow not reaching anterior ocellus, notauli and median mesoscutal sulcus very distinct, grooved, pterostigma 3× as long as wide; sternaulus 0.75× as long as the mesopleuron.</p></tp:treatment-sec><tp:treatment-sec sec-type="description" id="SECID0E1GBG"><title>Description.</title><p><bold>Male.</bold> Body length: 1.3–1.5 mm.</p><p><bold><italic>Coloration</italic></bold> (Fig. <xref ref-type="fig" rid="F5">5C</xref>). Head, mesosoma, and metasoma black. Flagellum dark brown, scape and pedicel brown. Mouthparts brown; eyes silvery; ocelli silvery-black. Legs usually brown, sometimes brown proximally, sometimes darkened proximally, especially on middle sides of femora and tibiae. Syntergum dark brown to black. Pterostigma and stigmal vein pale brown. Body pubescence white; marginal fringes of wings brown.</p><fig id="F5" position="float" orientation="portrait"><object-id xmlns:xlink="http://www.w3.org/1999/xlink" content-type="doi" xlink:type="simple">10.3897/zookeys.1260.156058.figure5</object-id><object-id xmlns:xlink="http://www.w3.org/1999/xlink" content-type="arpha" xlink:type="simple">B8A1EE8E-6A44-51D4-A634-02CAFDA69261</object-id><label>Figure 5.</label><caption><p><italic><tp:taxon-name><tp:taxon-name-part taxon-name-part-type="genus" reg="Conostigmus">Conostigmus</tp:taxon-name-part> <tp:taxon-name-part taxon-name-part-type="species" reg="jilongensis">jilongensis</tp:taxon-name-part></tp:taxon-name></italic> Wang &amp; Zhu, sp. nov., male, holotype. <bold>A.</bold> Dorsal habitus; <bold>B.</bold> Head and mesosoma, dorsal view; <bold>C.</bold> Lateral habitus; <bold>D.</bold> Head and mesosoma, lateral view; <bold>E.</bold> Head, anterior view; <bold>F.</bold> Wings; <bold>G.</bold> Metasoma, lateral view.</p></caption><graphic xmlns:xlink="http://www.w3.org/1999/xlink" xlink:href="zookeys-1260-279_article-156058__-g005.jpg" position="float" orientation="portrait" xlink:type="simple" id="oo_1471833.jpg"><uri content-type="original_file" xlink:type="simple">https://binary.pensoft.net/fig/1471833</uri></graphic></fig><p><bold><italic>Antennae</italic></bold> (Fig. <xref ref-type="fig" rid="F5">5C</xref>). Scape ~4 × longer than wide, pedicel small and rounded. Male scape length vs pedicel length 4.3–5.4. Scape length vs F1 length 1.1–1.5. F1 length vs F2 length 1.2–1.3. F1 longest. F8 shortest. Setae short, not reaching 1/3 of flagellomere width.</p><p><bold><italic>Head</italic></bold> (Fig. <xref ref-type="fig" rid="F5">5D, E</xref>). Head width same as mesosoma. HH: HL = 1.2–1.5. HW: IOS = 1.5–1.6. HW: HH = 1.1. POL: OOL = 0.5. Ocellar triangle with short base, OOL: LOL = 2.0–2.9. Head circular in anterior view. Facial pit present, facial sulcus absent. Preocellar pit present, ocellar fovea present. Preoccipital lunula present. Preoccipital furrow present, not reaching posterior ocellar, fovea (part of preoccipital furrow) length longer than width. Preoccipital carina present. Upper margins of scrobes V-shaped, intertorular carina absent. Head with dense hairs.</p><p><bold><italic>Mesosoma</italic></bold> (Fig. <xref ref-type="fig" rid="F5">5B, D</xref>). Mesosoma narrow, 1.5× longer than wide, length/width/height = 560/360/380 µm; densely pubescent, alutaceous in sculpture; mesoscutum length/width = 180/320 µm, mesoscutum 1.8× wider than long, Ascw/Pscw = 230/280 µm; notauli and median very distinct, grooved. Scutellum width almost equal to length, length/width = 210/190 µm; scutoscutellar sulcus foveolate; single fovea of the scutoscutellar sulcus length equal to width, continuous with interaxillar sulcus. Axilla width slightly longer than length. Pronotum triangular. Anterior mesopleural area present; anterior mesopleural sulcus grooved; posteroventral area (part of mesopleuron) smooth, with sparse setae; mesometapleural sulcus present, extending to mesopleural pit, mesopleural pit expanded; ventral division of metapleuron smooth with sparse setae; pleural carina with long bristles. Sternaulus present, 0.75× as long as mesopleuron. Anteromedian projection of the metanoto-propodeo-metapecto-mesopectal complex present.</p><p><bold><italic>Wings</italic></bold> (Fig. <xref ref-type="fig" rid="F5">5F</xref>). Forewing length 1.4 mm, with pterostigma and stigmal vein. Hyaline, densely pubescent, and marginal fringes numerous. Pterostigma length/width = 180/60 µm, 3× as long as wide, triangular, posterior margin (part of pterostigma) straight. Stigmal vein 290 µm, slightly curved in the latter section and 1.6× longer than the pterostigma.</p><p><bold><italic>Metasoma</italic></bold> (Fig. <xref ref-type="fig" rid="F5">5A, G</xref>). Metasoma 2.2× longer than wide (length/width/height = 790/350/290 µm). Syntergum smooth, reaching 2/3 of metasoma length. Syntergum with three distinct gastral carinae, reaching 1/3 of syntergum length.. Syntergal translucent patch present, elliptical.</p><p><bold><italic>Male genitalia</italic></bold> (Fig. <xref ref-type="fig" rid="F6">6</xref>). Genitalic cupula present, proximodorsal notch of cupula blunt, with a darker brown coloration near the central region; distodorsal margin of cupula straight. Cupula length vs Gonostyle-volsella complex length: cupula &lt;1/2 the length of gonostyle-volsella complex in lateral view. Proximoventral median projection of cupula present. Harpe trapezoidal in lateral view (proximoventral and distodorsal margins of harpe with projections in lateral view); shorter than gonostipes in lateral view, reaching 3/5 of gonostipes. Proximal end of dorsomedian conjunctiva of the gonostyle-volsella complex acute. Gonostyle-volsella complex with medioventral ridge present, gonostyle-volsella complex with length equal that of the gonostipes. Gonostipes longer than width; parossiculus separated from gonostipes; dorsal side of gonostipes flat. Parossiculus with one seta apically. Gonossiculus with two spines apically in lateral view. Penisvalva hyaline. S9 blunt, with double transverse row of five or six setae; submedial projections on proximal margin of S9 present. Distal margin of male S9 with projections. Proximolateral corner of male S9 with projections, but not acute. Proximal margin of S9 without projections. Medial projections on proximal margin of S9 present, length shorter than but &gt;1/2 the length of S9 shield. S9 shield width: length = 1.6; distal part of the S9 shield darker brown, proximal part translucent and paler in color.</p><fig id="F6" position="float" orientation="portrait"><object-id xmlns:xlink="http://www.w3.org/1999/xlink" content-type="doi" xlink:type="simple">10.3897/zookeys.1260.156058.figure6</object-id><object-id xmlns:xlink="http://www.w3.org/1999/xlink" content-type="arpha" xlink:type="simple">035D4F14-D704-5BB5-8585-79BE289CEC57</object-id><label>Figure 6.</label><caption><p><italic><tp:taxon-name><tp:taxon-name-part taxon-name-part-type="genus" reg="Conostigmus">Conostigmus</tp:taxon-name-part> <tp:taxon-name-part taxon-name-part-type="species" reg="jilongensis">jilongensis</tp:taxon-name-part></tp:taxon-name></italic> Wang &amp; Zhu, sp. nov., male, holotype, genitalia. <bold>A.</bold> Dorsal view; <bold>B.</bold> Ventral view; <bold>C.</bold> Lateral view; <bold>D.</bold> S9.</p></caption><graphic xmlns:xlink="http://www.w3.org/1999/xlink" xlink:href="zookeys-1260-279_article-156058__-g006.jpg" position="float" orientation="portrait" xlink:type="simple" id="oo_1471834.jpg"><uri content-type="original_file" xlink:type="simple">https://binary.pensoft.net/fig/1471834</uri></graphic></fig><p><bold>Female</bold>. Unknown.</p></tp:treatment-sec><tp:treatment-sec sec-type="etymology" id="SECID0EZLBG"><title>Etymology.</title><p>The species is named after Jilong County, where the species was collected.</p></tp:treatment-sec><tp:treatment-sec sec-type="distribution" id="SECID0E5LBG"><title>Distribution.</title><p>China (Xizang).</p></tp:treatment-sec><tp:treatment-sec sec-type="remarks" id="SECID0EDMBG"><title>Remarks.</title><p>This species is similar to <italic><tp:taxon-name><tp:taxon-name-part taxon-name-part-type="genus" reg="Conostigmus">Conostigmus</tp:taxon-name-part> <tp:taxon-name-part taxon-name-part-type="species" reg="lepus">lepus</tp:taxon-name-part></tp:taxon-name></italic> Trietsch, 2020, but can be distinguished from <italic><tp:taxon-name><tp:taxon-name-part taxon-name-part-type="genus" reg="Conostigmus">Conostigmus</tp:taxon-name-part> <tp:taxon-name-part taxon-name-part-type="species" reg="lepus">lepus</tp:taxon-name-part></tp:taxon-name></italic> by the proximodorsal notch of the cupula being blunt or straight and the dorsal side of gonostipes is flat. In <italic><tp:taxon-name><tp:taxon-name-part taxon-name-part-type="genus" reg="Conostigmus">Conostigmus</tp:taxon-name-part> <tp:taxon-name-part taxon-name-part-type="species" reg="lepus">lepus</tp:taxon-name-part></tp:taxon-name></italic>, the proximodorsal notch of cupula is arched (inverted U-shaped), and the dorsal side of gonostipes is arched.</p></tp:treatment-sec></tp:taxon-treatment>
