# Supplementary material for: ﻿Five new species and three new country records of Megaspilidae from Xizang Autonomous Region, China (Hymenoptera, Ceraphronoidea)
Source: Zookeys. 2025 Nov 20;1260:279–312. doi: 10.3897/zookeys.1260.156058 (PMC12661337; doi:10.3897/zookeys.1260.156058)
Supplement: XML Treatment for Conostigmus shigatsensis [file zookeys.1260.156058-treatment5.xml]

<!DOCTYPE tp:taxon-treatment
  PUBLIC "-//TaxonX//DTD Taxonomic Treatment Publishing DTD v0 20100105//EN" "tax-treatment-NSO.dtd">
<tp:taxon-treatment xmlns:tp="http://www.plazi.org/taxpub"><tp:treatment-meta><kwd-group><label>Taxon classification</label><kwd>
                <named-content content-type="kingdom">Animalia</named-content>
              </kwd><kwd>
                <named-content content-type="order">Hymenoptera</named-content>
              </kwd><kwd>
                <named-content content-type="family">Megaspilidae</named-content>
              </kwd></kwd-group><mixed-citation publication-type="journal"><person-group><name><surname>Wang</surname><given-names>Xu</given-names></name><name><surname>Li</surname><given-names>Fang</given-names></name><name><surname>Zhao</surname><given-names>Wen-Jing</given-names></name><name><surname>Huang</surname><given-names>Yi-Xin</given-names></name><name><surname>Xiang</surname><given-names>Chun-Hui</given-names></name><name><surname>Chen</surname><given-names>Hua-Yan</given-names></name><name><surname>Zhu</surname><given-names>Chao-Dong</given-names></name></person-group><article-title>﻿Five new species and three new country records of <tp:taxon-name><tp:taxon-name-part taxon-name-part-type="family">Megaspilidae</tp:taxon-name-part></tp:taxon-name> from Xizang Autonomous Region, China (<tp:taxon-name><tp:taxon-name-part taxon-name-part-type="order">Hymenoptera</tp:taxon-name-part></tp:taxon-name>, <tp:taxon-name><tp:taxon-name-part taxon-name-part-type="superfamily">Ceraphronoidea</tp:taxon-name-part></tp:taxon-name>)</article-title><source>Zookeys</source><day>20</day><month>11</month><year>2025</year><volume>1260</volume><fpage>279</fpage><lpage>312</lpage><pub-id pub-id-type="doi">10.3897/zookeys.1260.156058</pub-id></mixed-citation></tp:treatment-meta><tp:nomenclature><label>﻿</label><tp:taxon-name><object-id xmlns:xlink="http://www.w3.org/1999/xlink" content-type="arpha" xlink:type="simple">5BE89E04-1D74-5343-B3F5-AE46C6EC70B0</object-id>
              <tp:taxon-name-part taxon-name-part-type="genus" reg="Conostigmus">Conostigmus</tp:taxon-name-part>
              <tp:taxon-name-part taxon-name-part-type="species" reg="shigatsensis">shigatsensis</tp:taxon-name-part>
              <object-id xmlns:xlink="http://www.w3.org/1999/xlink" content-type="zoobank" xlink:type="simple">https://zoobank.org/17B96586-FD7E-4912-952D-962142168C06</object-id>
            </tp:taxon-name><tp:taxon-authority>Wang &amp; Zhu</tp:taxon-authority><tp:taxon-status xmlns:xlink="http://www.w3.org/1999/xlink" xlink:type="simple">sp. nov.</tp:taxon-status><xref ref-type="fig" rid="F7">Figs 7</xref><xref ref-type="fig" rid="F8">, 8</xref></tp:nomenclature><tp:treatment-sec sec-type="material" id="SECID0E3OBG"><title>Material examined.</title><p><bold><italic>Holotype</italic></bold>: • 1♂ (<named-content xmlns:xlink="http://www.w3.org/1999/xlink" content-type="dwc:institutional_code" xlink:title="Insect Collection of Anhui Normal University" xlink:href="http://grbio.org/institution/anhui-normal-university-conservation-genetics-lab" xlink:type="simple">AHNU</named-content>), <bold>China</bold>: Xizang, Jilong, Rikaze, 3 Aug. 2021, D. Wu leg., XZJL-8. <bold><italic>Paratypes</italic></bold>: • 1♂ (<named-content xmlns:xlink="http://www.w3.org/1999/xlink" content-type="dwc:institutional_code" xlink:title="Insect Collection of Anhui Normal University" xlink:href="http://grbio.org/institution/anhui-normal-university-conservation-genetics-lab" xlink:type="simple">AHNU</named-content>), <bold>China</bold>: same collection information as preceding, XZJL-27. • 1♂ (<named-content xmlns:xlink="http://www.w3.org/1999/xlink" content-type="dwc:institutional_code" xlink:title="Insect Collection of Anhui Normal University" xlink:href="http://grbio.org/institution/anhui-normal-university-conservation-genetics-lab" xlink:type="simple">AHNU</named-content>), <bold>China</bold>: Xizang, Jilong, Rikaze, 17 Apr.-23 May. 2021, D. Wu leg., XZJL-16.</p></tp:treatment-sec><tp:treatment-sec sec-type="diagnosis" id="SECID0E3PBG"><title>Diagnosis.</title><p>This new species can be separated from other <italic><tp:taxon-name><tp:taxon-name-part taxon-name-part-type="genus" reg="Conostigmus">Conostigmus</tp:taxon-name-part></tp:taxon-name></italic> species by the following characters: harpe of male genitalia trapezoidal in lateral view (flattened at the terminal; proximoventral margin of harpe with projections, distodorsal margin of harpe flat in lateral view), shorter than gonostipes in lateral view; gonossiculus with two spines apically. Cupula particularly short, only 1/10 the length of gonostyle-volsella complex in lateral view. Preoccipital furrow Preoccipital furrow present, not reaching posterior ocellar; notauli and median mesoscutal sulcus very distinct, grooved; anterior mesopleural sulcus distinct, with continuous fovea; mesometapleural sulcus distinct, with continuous fovea; pterostigma 3.2× as long as wide; sternaulus 0.8× as long as the mesopleuron.</p></tp:treatment-sec><tp:treatment-sec sec-type="description" id="SECID0EJQBG"><title>Description.</title><p><bold>Male.</bold> Body length: 1.28–1.29 mm.</p><p><bold><italic>Coloration</italic></bold> (Fig. <xref ref-type="fig" rid="F7">7C</xref>). Head, mesosoma, and metasoma black. Scape, pedicel, and flagellum black. Mouthparts brown; eyes silvery; ocelli silvery-black. Legs usually brown, sometimes black proximally, especially on middle sides of femora and tibiae. Syntergum black. Pterostigma and stigmal vein pale brown. Body pubescence white; marginal fringes of wings brown.</p><fig id="F7" position="float" orientation="portrait"><object-id xmlns:xlink="http://www.w3.org/1999/xlink" content-type="doi" xlink:type="simple">10.3897/zookeys.1260.156058.figure7</object-id><object-id xmlns:xlink="http://www.w3.org/1999/xlink" content-type="arpha" xlink:type="simple">5EC0170A-A840-5BAA-B0E1-445F335E3D1C</object-id><label>Figure 7.</label><caption><p><italic><tp:taxon-name><tp:taxon-name-part taxon-name-part-type="genus" reg="Conostigmus">Conostigmus</tp:taxon-name-part> <tp:taxon-name-part taxon-name-part-type="species" reg="shigatsensis">shigatsensis</tp:taxon-name-part></tp:taxon-name></italic> Wang &amp; Zhu, sp. nov., male, holotype. <bold>A.</bold> Dorsal habitus; <bold>B.</bold> Head and mesosoma, dorsal view; <bold>C.</bold> Lateral habitus; <bold>D.</bold> Head and mesosoma, lateral view; <bold>E.</bold> Head, anterior view; <bold>F.</bold> Wings; <bold>G.</bold> Metasoma, lateral view.</p></caption><graphic xmlns:xlink="http://www.w3.org/1999/xlink" xlink:href="zookeys-1260-279_article-156058__-g007.jpg" position="float" orientation="portrait" xlink:type="simple" id="oo_1471835.jpg"><uri content-type="original_file" xlink:type="simple">https://binary.pensoft.net/fig/1471835</uri></graphic></fig><p><bold><italic>Antennae</italic></bold> (Fig. <xref ref-type="fig" rid="F7">7C</xref>). Scape ~3 × longer than wide, pedicel small and almost a droplet-shape. Male scape length vs pedicel length: 3.2–4.6. Scape length vs F1 length: 1.2. F1 length vs F2 length: 1.1–1.2. F1 longest flagellomere; F6, F7, and F8 shortest and equal in length. Setae lengths equal to flagellomere width.</p><p><bold><italic>Head</italic></bold> (Fig. <xref ref-type="fig" rid="F7">7D, E</xref>). Head width same as mesosoma. HH: HL = 1.4–1.5. HW: IOS = 1.6. HW: HH = 1.1. POL: OOL = 0.6–0.7. Ocellar triangle with short base, OOL: LOL = 2.6–2.8. Head circular in anterior view. Facial pit present, facial sulcus absent. Preocellar pit present, ocellar fovea present. Preoccipital lunula present. Preoccipital furrow present, not reaching anterior ocellar. Preoccipital carina present. Upper margins of scrobes straight, intertorular carina absent. Head with dense hairs.</p><p><bold><italic>Mesosoma</italic></bold> (Fig. <xref ref-type="fig" rid="F7">7B, D</xref>). Mesosoma narrow, 1.3× longer than wide. Length/width/height = 480/360/340 µm; densely pubescent, alutaceous in sculpture; mesoscutum length/width = 150/360 µm, mesoscutum 2.4× wider than long, Ascw/Pscw = 260/270 µm; notauli and median mesoscutal sulcus very distinct, groove; scutellum longer than mesoscutum, length/width = 210/190 µm; scutoscutellar sulcus foveolate, single fovea of the scutoscutellar sulcus length equal to width, continuous with interaxillar sulcus. Axilla width longer than length. Pronotum triangular, with an extra groove. Anterior mesopleural area present; anterior mesopleural sulcus distinct; posteroventral area (part of mesopleuron) smooth, with sparse setae; mesometapleural sulcus distinct, groove, in contact with mesopleural pit, mesopleural pit expansion; ventral division of metapleuron smooth, with sparse setae; pleural carina with long bristles. Sternaulus present, 0.8× as long as the mesopleuron. Anteromedian projection of the metanoto-propodeo-metapecto-mesopectal complex present.</p><p><bold><italic>Wings</italic></bold> (Fig. <xref ref-type="fig" rid="F7">7F</xref>). Forewing length 1.3 mm, with pterostigma, radius, and some transparent veins. Hyaline, densely pubescent and marginal fringes numerous. Pterostigma length/width = 170/50 µm, 3.2× as long as wide, triangular, posterior margin (part of pterostigma) curve. Stigmal vein 290 µm, slightly curved in the latter section and 1.7× longer than the pterostigma.</p><p><bold><italic>Metasoma</italic></bold> (Fig. <xref ref-type="fig" rid="F7">7G</xref>). Metasoma 1.8× longer than wide, length/width/height = 600/340/260 µm. Syntergum smooth, reaching 7/10 of metasoma length. Syntergum with three distinct gastral carinae, reaching 1/4 of syntergum length. Syntergal translucent patch present, elliptical.</p><p><bold><italic>Male genitalia</italic></bold> (Fig. <xref ref-type="fig" rid="F8">8</xref>). Genitalic cupula present, short, proximodorsal notch of cupula blunt, without a darker brown coloration near the central region; distodorsal margin of cupula straight. Cupula length vs gonostyle-volsella complex length: cupula particularly short, only 1/10 the length of gonostyle-volsella complex in lateral view. Proximoventral median projection of cupula absent. Harpe trapezoidal in lateral view (flatten at the terminal; proximoventral margin of harpe with projections, distodorsal margin of harpe flat in lateral view); shorter than gonostipes in lateral view, reaching 2/3 of gonostipes; harpe with more than 14 setae. Proximal end of dorsomedian conjunctiva of the gonostyle-volsella complex blunt. Gonostipes longer than wide; parossiculus separated from gonostipes. Gonostyle-volsella complex with medioventral ridge absent, gonostyle-volsella complex with length half that of the gonostipes. Parossiculus with one seta apically. Gonossiculus with two spines apically in lateral view. Penisvalva hyaline. S9 blunt, with double transverse row of four or five setae; submedial projections on proximal margin of S9 absent. Distal margin of male S9 concave. Proximolateral corner of male S9 with acute projections. Proximal margin of S9 with projections. Medial projections on proximal margin of S9 present, length &lt;1/2 the length of S9 shield. Distal part of S9 shield darker brown, proximal part translucent and paler in color.</p><fig id="F8" position="float" orientation="portrait"><object-id xmlns:xlink="http://www.w3.org/1999/xlink" content-type="doi" xlink:type="simple">10.3897/zookeys.1260.156058.figure8</object-id><object-id xmlns:xlink="http://www.w3.org/1999/xlink" content-type="arpha" xlink:type="simple">2E96702D-3DB2-5EE2-8B6F-664FC7F040A5</object-id><label>Figure 8.</label><caption><p><italic><tp:taxon-name><tp:taxon-name-part taxon-name-part-type="genus" reg="Conostigmus">Conostigmus</tp:taxon-name-part> <tp:taxon-name-part taxon-name-part-type="species" reg="shigatsensis">shigatsensis</tp:taxon-name-part></tp:taxon-name></italic> Wang &amp; Zhu, sp. nov., male, holotype, genitalia. <bold>A.</bold> Dorsal view; <bold>B.</bold> Ventral view; <bold>C.</bold> Lateral view; <bold>D.</bold> S9.</p></caption><graphic xmlns:xlink="http://www.w3.org/1999/xlink" xlink:href="zookeys-1260-279_article-156058__-g008.jpg" position="float" orientation="portrait" xlink:type="simple" id="oo_1471836.jpg"><uri content-type="original_file" xlink:type="simple">https://binary.pensoft.net/fig/1471836</uri></graphic></fig><p><bold>Female.</bold> Unknown.</p></tp:treatment-sec><tp:treatment-sec sec-type="etymology" id="SECID0EIVBG"><title>Etymology.</title><p>The species is named after Shigatse City, where the species was collected.</p></tp:treatment-sec><tp:treatment-sec sec-type="distribution" id="SECID0ENVBG"><title>Distribution.</title><p>China (Xizang).</p></tp:treatment-sec><tp:treatment-sec sec-type="remarks" id="SECID0ESVBG"><title>Remarks.</title><p>This species is similar to <italic><tp:taxon-name><tp:taxon-name-part taxon-name-part-type="genus" reg="Conostigmus">C.</tp:taxon-name-part> <tp:taxon-name-part taxon-name-part-type="species" reg="abdominalis">abdominalis</tp:taxon-name-part></tp:taxon-name></italic> but can be distinguished by the facial sulcus being absent (present in <italic><tp:taxon-name><tp:taxon-name-part taxon-name-part-type="genus" reg="Conostigmus">C.</tp:taxon-name-part> <tp:taxon-name-part taxon-name-part-type="species" reg="abdominalis">abdominalis</tp:taxon-name-part></tp:taxon-name></italic>).</p></tp:treatment-sec></tp:taxon-treatment>
