# Supplementary material for: ﻿Five new species and three new country records of Megaspilidae from Xizang Autonomous Region, China (Hymenoptera, Ceraphronoidea)
Source: Zookeys. 2025 Nov 20;1260:279–312. doi: 10.3897/zookeys.1260.156058 (PMC12661337; doi:10.3897/zookeys.1260.156058)
Supplement: XML Treatment for Dendrocerus [file zookeys.1260.156058-treatment7.xml]

<!DOCTYPE tp:taxon-treatment
  PUBLIC "-//TaxonX//DTD Taxonomic Treatment Publishing DTD v0 20100105//EN" "tax-treatment-NSO.dtd">
<tp:taxon-treatment xmlns:tp="http://www.plazi.org/taxpub"><tp:treatment-meta><kwd-group><label>Taxon classification</label><kwd>
                <named-content content-type="kingdom">Animalia</named-content>
              </kwd><kwd>
                <named-content content-type="order">Hymenoptera</named-content>
              </kwd><kwd>
                <named-content content-type="family">Megaspilidae</named-content>
              </kwd></kwd-group><mixed-citation publication-type="journal"><person-group><name><surname>Wang</surname><given-names>Xu</given-names></name><name><surname>Li</surname><given-names>Fang</given-names></name><name><surname>Zhao</surname><given-names>Wen-Jing</given-names></name><name><surname>Huang</surname><given-names>Yi-Xin</given-names></name><name><surname>Xiang</surname><given-names>Chun-Hui</given-names></name><name><surname>Chen</surname><given-names>Hua-Yan</given-names></name><name><surname>Zhu</surname><given-names>Chao-Dong</given-names></name></person-group><article-title>﻿Five new species and three new country records of <tp:taxon-name><tp:taxon-name-part taxon-name-part-type="family">Megaspilidae</tp:taxon-name-part></tp:taxon-name> from Xizang Autonomous Region, China (<tp:taxon-name><tp:taxon-name-part taxon-name-part-type="order">Hymenoptera</tp:taxon-name-part></tp:taxon-name>, <tp:taxon-name><tp:taxon-name-part taxon-name-part-type="superfamily">Ceraphronoidea</tp:taxon-name-part></tp:taxon-name>)</article-title><source>Zookeys</source><day>20</day><month>11</month><year>2025</year><volume>1260</volume><fpage>279</fpage><lpage>312</lpage><pub-id pub-id-type="doi">10.3897/zookeys.1260.156058</pub-id></mixed-citation></tp:treatment-meta><tp:nomenclature><label>﻿</label><tp:taxon-name><object-id xmlns:xlink="http://www.w3.org/1999/xlink" content-type="arpha" xlink:type="simple">0F8867BF-04BE-5EF2-96CA-BAA9AC7B5C1B</object-id>
              <tp:taxon-name-part taxon-name-part-type="genus" reg="Dendrocerus">Dendrocerus</tp:taxon-name-part>
            </tp:taxon-name><tp:taxon-authority>Ratzeburg, 1852</tp:taxon-authority><tp:nomenclature-citation-list><tp:nomenclature-citation><tp:taxon-name>
                  <tp:taxon-name-part taxon-name-part-type="genus" reg="Dendrocerus">Dendrocerus</tp:taxon-name-part>
                </tp:taxon-name><comment>Ratzeburg, 1852: 180.</comment></tp:nomenclature-citation><tp:nomenclature-citation><tp:taxon-name>
                  <tp:taxon-name-part taxon-name-part-type="genus" reg="Lygocerus">Lygocerus</tp:taxon-name-part>
                </tp:taxon-name><comment>Förster,1856: 97.</comment></tp:nomenclature-citation><tp:nomenclature-citation><tp:taxon-name>
                  <tp:taxon-name-part taxon-name-part-type="genus" reg="Macrostigma">Macrostigma</tp:taxon-name-part>
                </tp:taxon-name><comment>Rondani,1877: 184.</comment></tp:nomenclature-citation><tp:nomenclature-citation><tp:taxon-name>
                  <tp:taxon-name-part taxon-name-part-type="genus" reg="Atritomus">Atritomus</tp:taxon-name-part>
                </tp:taxon-name><comment>Förster,1878: 56.</comment></tp:nomenclature-citation><tp:nomenclature-citation><tp:taxon-name>
                  <tp:taxon-name-part taxon-name-part-type="genus" reg="Prodendrocerus">Prodendrocerus</tp:taxon-name-part>
                </tp:taxon-name><comment>Kieffer, 1907: 11.</comment></tp:nomenclature-citation><tp:nomenclature-citation><tp:taxon-name>
                  <tp:taxon-name-part taxon-name-part-type="genus" reg="Atritomellus">Atritomellus</tp:taxon-name-part>
                </tp:taxon-name><comment>Kieffer,1914: 69.</comment></tp:nomenclature-citation><tp:nomenclature-citation><tp:taxon-name>
                  <tp:taxon-name-part taxon-name-part-type="genus" reg="Neolygocerus">Neolygocerus</tp:taxon-name-part>
                </tp:taxon-name><comment>Muesebeck &amp; Walkley, 1956: 374.</comment></tp:nomenclature-citation><tp:nomenclature-citation><tp:taxon-name>
                  <tp:taxon-name-part taxon-name-part-type="genus" reg="Basoko">Basoko</tp:taxon-name-part>
                </tp:taxon-name><comment>Risbec, 1958: 111.</comment></tp:nomenclature-citation></tp:nomenclature-citation-list></tp:nomenclature><tp:treatment-sec sec-type="diagnosis" id="SECID0ENDAI"><title>Diagnosis.</title><p>Antennae 11-segmented in both sexes. Male flagellomeres asymmetrical in most cases, sometimes symmetric, segments 1–6 often branched or serrated (trapezoidal or triangular). POL longer than OOL. Facial sulcus absent. Wings present; pterostigma present. Notauli sharply angulate anteriorly; anteromedian projection of the metanoto-propodeo-metapecto-mesopectal complex present (not bifurcated) or absent. Male parossiculi fused, and each parossiculus with gonostipes not fused. Sternaulus absent.</p></tp:treatment-sec></tp:taxon-treatment>
