# Supplementary material for: ﻿Five new species and three new country records of Megaspilidae from Xizang Autonomous Region, China (Hymenoptera, Ceraphronoidea)
Source: Zookeys. 2025 Nov 20;1260:279–312. doi: 10.3897/zookeys.1260.156058 (PMC12661337; doi:10.3897/zookeys.1260.156058)
Supplement: XML Treatment for Dendrocerus tumidulus [file zookeys.1260.156058-treatment9.xml]

<!DOCTYPE tp:taxon-treatment
  PUBLIC "-//TaxonX//DTD Taxonomic Treatment Publishing DTD v0 20100105//EN" "tax-treatment-NSO.dtd">
<tp:taxon-treatment xmlns:tp="http://www.plazi.org/taxpub"><tp:treatment-meta><kwd-group><label>Taxon classification</label><kwd>
                <named-content content-type="kingdom">Animalia</named-content>
              </kwd><kwd>
                <named-content content-type="order">Hymenoptera</named-content>
              </kwd><kwd>
                <named-content content-type="family">Megaspilidae</named-content>
              </kwd></kwd-group><mixed-citation publication-type="journal"><person-group><name><surname>Wang</surname><given-names>Xu</given-names></name><name><surname>Li</surname><given-names>Fang</given-names></name><name><surname>Zhao</surname><given-names>Wen-Jing</given-names></name><name><surname>Huang</surname><given-names>Yi-Xin</given-names></name><name><surname>Xiang</surname><given-names>Chun-Hui</given-names></name><name><surname>Chen</surname><given-names>Hua-Yan</given-names></name><name><surname>Zhu</surname><given-names>Chao-Dong</given-names></name></person-group><article-title>﻿Five new species and three new country records of <tp:taxon-name><tp:taxon-name-part taxon-name-part-type="family">Megaspilidae</tp:taxon-name-part></tp:taxon-name> from Xizang Autonomous Region, China (<tp:taxon-name><tp:taxon-name-part taxon-name-part-type="order">Hymenoptera</tp:taxon-name-part></tp:taxon-name>, <tp:taxon-name><tp:taxon-name-part taxon-name-part-type="superfamily">Ceraphronoidea</tp:taxon-name-part></tp:taxon-name>)</article-title><source>Zookeys</source><day>20</day><month>11</month><year>2025</year><volume>1260</volume><fpage>279</fpage><lpage>312</lpage><pub-id pub-id-type="doi">10.3897/zookeys.1260.156058</pub-id></mixed-citation></tp:treatment-meta><tp:nomenclature><label>﻿</label><tp:taxon-name><object-id xmlns:xlink="http://www.w3.org/1999/xlink" content-type="arpha" xlink:type="simple">9A2B4DED-5190-5C32-AF6F-7A0CF3D8C874</object-id>
              <tp:taxon-name-part taxon-name-part-type="genus" reg="Dendrocerus">Dendrocerus</tp:taxon-name-part>
              <tp:taxon-name-part taxon-name-part-type="species" reg="tumidulus">tumidulus</tp:taxon-name-part>
              <object-id xmlns:xlink="http://www.w3.org/1999/xlink" content-type="zoobank" xlink:type="simple">https://zoobank.org/BBEA16E3-DD16-4AA4-8B4C-56764206D9CD</object-id>
            </tp:taxon-name><tp:taxon-authority>Wang &amp; Zhu</tp:taxon-authority><tp:taxon-status xmlns:xlink="http://www.w3.org/1999/xlink" xlink:type="simple">sp. nov.</tp:taxon-status><xref ref-type="fig" rid="F13">Figs 13</xref><xref ref-type="fig" rid="F14">, 14</xref></tp:nomenclature><tp:treatment-sec sec-type="material" id="SECID0EUNAI"><title>Material examined.</title><p><bold><italic>Holotype</italic></bold>: • 1♂ (<named-content xmlns:xlink="http://www.w3.org/1999/xlink" content-type="dwc:institutional_code" xlink:title="Insect Collection of Anhui Normal University" xlink:href="http://grbio.org/institution/anhui-normal-university-conservation-genetics-lab" xlink:type="simple">AHNU</named-content>), <bold>China</bold>: Xizang, Jilong, Rikaze, 17 Apr. 2021, D. Wu leg., XZ-32. <bold><italic>Paratypes</italic></bold>: • 4♂♂ (<named-content xmlns:xlink="http://www.w3.org/1999/xlink" content-type="dwc:institutional_code" xlink:title="Insect Collection of Anhui Normal University" xlink:href="http://grbio.org/institution/anhui-normal-university-conservation-genetics-lab" xlink:type="simple">AHNU</named-content>), <bold>China</bold>: same collection information as holotype, XZS-1, XZJL-4, XZ-33, XZJL-3, XZ-32; • 3♂♂ (<named-content xmlns:xlink="http://www.w3.org/1999/xlink" content-type="dwc:institutional_code" xlink:title="Insect Collection of Anhui Normal University" xlink:href="http://grbio.org/institution/anhui-normal-university-conservation-genetics-lab" xlink:type="simple">AHNU</named-content>), <bold>China</bold>: Xizang, Jilong, Rikaze, 20 May. 2021, D. Wu leg., XZYG-2, XZYG-7, XZYG-3; • ♂ (<named-content xmlns:xlink="http://www.w3.org/1999/xlink" content-type="dwc:institutional_code" xlink:title="Insect Collection of Anhui Normal University" xlink:href="http://grbio.org/institution/anhui-normal-university-conservation-genetics-lab" xlink:type="simple">AHNU</named-content>), <bold>China</bold>: Xizang, Jilong, Rikaze, 21 Feb–1 May. 2021, D. Wu leg., XZS-14; • 3♂♂ (<named-content xmlns:xlink="http://www.w3.org/1999/xlink" content-type="dwc:institutional_code" xlink:title="Insect Collection of Anhui Normal University" xlink:href="http://grbio.org/institution/anhui-normal-university-conservation-genetics-lab" xlink:type="simple">AHNU</named-content>), <bold>China</bold>: Xizang, Jilong, Rikaze, 3 Aug. 2021, D. Wu leg., XZS-14, XZ-6, XZ-22.</p></tp:treatment-sec><tp:treatment-sec sec-type="diagnosis" id="SECID0EAPAI"><title>Diagnosis.</title><p>This new species can be separated from other <italic><tp:taxon-name><tp:taxon-name-part taxon-name-part-type="genus" reg="Dendrocerus">Dendrocerus</tp:taxon-name-part></tp:taxon-name></italic> species by the following characters: harpe of male genitalia triangular in lateral view (terminal point, distodorsal margin of harpe with projections, distoventral margin of harpe flat, in lateral view), strip-shaped in dorsal and ventral views, gonossiculus with two setae apically. Facial pit present, preoccipital furrow groove, not reaching anterior ocellar; anterior mesopleural sulcus present; posteroventral area (part of mesopleuron) smooth; mesometapleural sulcus present, grooved, not in contact with mesopleural pit; pterostigma 3.5× as long as wide; syntergum carinae absent; syntergal translucent patch orbicular.</p></tp:treatment-sec><tp:treatment-sec sec-type="description" id="SECID0ENPAI"><title>Description.</title><p><bold>Male.</bold> Body length: 1.0–1.2 mm.</p><p><bold><italic>Coloration</italic></bold> (Fig. <xref ref-type="fig" rid="F13">13C</xref>). Head, mesosoma, and metasoma black. Antennae black or brown. Mouthparts brown; eyes silvery or brown; ocelli silvery. Legs usually brown, sometimes darkened proximally, especially on femora and tibiae. Pterostigma and vein dark brown. Body pubescence white; marginal fringes of wings brown.</p><fig id="F13" position="float" orientation="portrait"><object-id xmlns:xlink="http://www.w3.org/1999/xlink" content-type="doi" xlink:type="simple">10.3897/zookeys.1260.156058.figure13</object-id><object-id xmlns:xlink="http://www.w3.org/1999/xlink" content-type="arpha" xlink:type="simple">53255768-7170-5073-8E11-725459AF91DF</object-id><label>Figure 13.</label><caption><p><italic><tp:taxon-name><tp:taxon-name-part taxon-name-part-type="genus" reg="Dendrocerus">Dendrocerus</tp:taxon-name-part> <tp:taxon-name-part taxon-name-part-type="species" reg="tumidulus">tumidulus</tp:taxon-name-part></tp:taxon-name></italic> Wang &amp; Zhu, sp. nov., male, holotype. <bold>A.</bold> Dorsal habitus; <bold>B.</bold> Head and mesosoma, dorsal view; <bold>C.</bold> Lateral habitus; <bold>D.</bold> Head and mesosoma, lateral view; <bold>E.</bold> Head, anterior view; <bold>F.</bold> Wings; <bold>G.</bold> Metasoma, lateral view.</p></caption><graphic xmlns:xlink="http://www.w3.org/1999/xlink" xlink:href="zookeys-1260-279_article-156058__-g013.jpg" position="float" orientation="portrait" xlink:type="simple" id="oo_1471841.jpg"><uri content-type="original_file" xlink:type="simple">https://binary.pensoft.net/fig/1471841</uri></graphic></fig><p><bold><italic>Antennae</italic></bold> (Fig. <xref ref-type="fig" rid="F13">13C</xref>). Scape ~4 × longer than wide, pedicel small and almost a droplet. Male scape length vs pedicel length: 4.5–4.7. Scape length vs F1 length: 2.0–2.9. F1 length vs F2 length: 1.1–1.3. Longest flagellomere: F9. Shortest flagellomere: F2. F1–F8 trapezoidal; length vs width: 2. Setae long, length reaching 2× flagellomere width.</p><p><bold><italic>Head</italic></bold> (Fig. <xref ref-type="fig" rid="F13">13C, E</xref>). Head width 1.2× longer than mesosoma width. HH: EHf = 1.4–1.9. HH: HL = 1.2–1.4. HW: IOS = 1.5–1.6. HW: HH = 1.2–1.3. POL: OOL = 1.3–1.5. Ocellar triangle with long base, OOL: LOL = 1.4–1.8. Head circular in anterior view. Facial pit present, facial sulcus absent. Preocellar pit present, ocellar fovea present (Fig. <xref ref-type="fig" rid="F13">13E</xref>). Preoccipital lunula present. Preoccipital furrow present, grooved, not reaching anterior ocellar. Preoccipital carina present. Upper margins of scrobes W-shaped, intertorular carina present (Fig. <xref ref-type="fig" rid="F13">13E</xref>). Head with sparse hairs.</p><p><bold><italic>Mesosoma</italic></bold> (Fig. <xref ref-type="fig" rid="F13">13B, D</xref>). Mesosoma slightly narrow, 1.5× longer than wide, length/width/height = 470/320/380 µm; densely pubescent, alutaceous in sculpture; mesoscutum length/mesoscutum width = 180/320 µm, mesoscutum 1.8× longer than wide, Ascw/Pscw = 260/260 µm; notauli and median mesoscutal sulcus very distinct, groove; continuous with interaxillar sulcus. Scutellum width almost equal to length (length/width = 300/340 µm); scutoscutellar sulcus foveolate; single fovea of the scutoscutellar sulcus length shorter than width, continuous with interaxillar sulcus. Axilla width slightly longer than length. Posterior of scutellum foveolate. Pronotum triangular, anterior mesopleural area present; anterior mesopleural sulcus present; posteroventral area (part of mesopleuron) smooth; mesometapleural sulcus present, groove, not in contact with mesopleural pit, mesopleural pit present; ventral division of metapleuron smooth; pleural carina with long bristles. Anteromedian projection of the metanoto-propodeo-metapecto-mesopectal complex absent.</p><p><bold><italic>Wings</italic></bold> (Fig. <xref ref-type="fig" rid="F13">13F</xref>). Forewing length 1.3 mm, with pterostigma, radius, and some transparent veins. Hyaline, densely pubescent, and marginal fringes numerous. Pterostigma (length/width = 210/60 µm) 3.5× as long as wide, semicircular, posterior margin (part of pterostigma) curve. Stigmal vein 230 µm, slightly curved in the latter and 1.1× longer than the stigma.</p><p><bold><italic>Metasoma</italic></bold> (Fig. <xref ref-type="fig" rid="F13">13G</xref>). Metasoma 1.6× longer than wide, length/width/height = 480/300/200 µm. Syntergum smooth, reaching 1/2 of metasomal length. Syntergum gastral carinae absent. Syntergal translucent patch present, orbicular.</p><p><bold><italic>Male genitalia</italic></bold> (Fig. <xref ref-type="fig" rid="F14">14</xref>). Genitalic cupula present, proximodorsal notch of cupula straight, with a darker brown coloration near the region; distodorsal margin of cupula straight. Cupula length vs gonostyle–volsella complex length: cupula particularly short, only 1/10 the length of gonostyle–volsella complex in lateral view. Proximoventral median projection of cupula absent. Harpe triangular in lateral view (terminal point, distodorsal margin of harpe with projections, distoventral margin of harpe flat, in lateral view), strip-shaped in dorsal view or ventral view; shorter than gonostipes in lateral view, reaching 1/2 of gonostipes. Proximal end of dorsomedian conjunctiva of the gonostyle-volsella complex blunt. Gonostipes longer than width; parossiculus not separated from gonostipes. Gonostyle-volsella complex with medioventral ridge absent, gonostyle-volsella complex with length reaching 4/5 that of the gonostipes. Parossiculus with one seta apically. Gonossiculus with two spines apically in lateral view. Penisvalva hyaline, straight. S9 blunt, with three rows of setae and &gt;12 setae; submedial projections on proximal margin of S9 absent; distal margin of male S9 flat; proximolateral corner of male S9 with projections, not acute. Proximal margin of S9 without projections. Submedial projections on proximal margin of S9 present, their lengths equal to the length of S9 shield.</p><fig id="F14" position="float" orientation="portrait"><object-id xmlns:xlink="http://www.w3.org/1999/xlink" content-type="doi" xlink:type="simple">10.3897/zookeys.1260.156058.figure14</object-id><object-id xmlns:xlink="http://www.w3.org/1999/xlink" content-type="arpha" xlink:type="simple">6C4EBD78-7B33-5812-A0AE-30077EF49C56</object-id><label>Figure 14.</label><caption><p><italic><tp:taxon-name><tp:taxon-name-part taxon-name-part-type="genus" reg="Dendrocerus">Dendrocerus</tp:taxon-name-part> <tp:taxon-name-part taxon-name-part-type="species" reg="tumidulus">tumidulus</tp:taxon-name-part></tp:taxon-name></italic> Wang &amp; Zhu, sp. nov., male, holotype. <bold>A.</bold> Dorsal view; <bold>B.</bold> Ventral view; <bold>C.</bold> Lateral view; <bold>D.</bold> S9.</p></caption><graphic xmlns:xlink="http://www.w3.org/1999/xlink" xlink:href="zookeys-1260-279_article-156058__-g014.jpg" position="float" orientation="portrait" xlink:type="simple" id="oo_1471842.jpg"><uri content-type="original_file" xlink:type="simple">https://binary.pensoft.net/fig/1471842</uri></graphic></fig><p><bold>Female.</bold> Unknown.</p></tp:treatment-sec><tp:treatment-sec sec-type="etymology" id="SECID0EUUAI"><title>Etymology.</title><p>The new species is named after its characteristic mesosoma that is much higher than its metasoma.</p></tp:treatment-sec><tp:treatment-sec sec-type="distribution" id="SECID0EZUAI"><title>Distribution.</title><p>China (Xizang).</p></tp:treatment-sec><tp:treatment-sec sec-type="remarks" id="SECID0E5UAI"><title>Remarks.</title><p>This species is similar to <italic><tp:taxon-name><tp:taxon-name-part taxon-name-part-type="genus" reg="Dendrocerus">D.</tp:taxon-name-part> <tp:taxon-name-part taxon-name-part-type="species" reg="carpenteri">carpenteri</tp:taxon-name-part></tp:taxon-name></italic> but differs in having F1–F8 trapezoidal (vs F1–F7 trapezoidal in <italic><tp:taxon-name><tp:taxon-name-part taxon-name-part-type="genus" reg="Dendrocerus">D.</tp:taxon-name-part> <tp:taxon-name-part taxon-name-part-type="species" reg="carpenteri">carpenteri</tp:taxon-name-part></tp:taxon-name></italic>); it is also similar to <italic><tp:taxon-name><tp:taxon-name-part taxon-name-part-type="genus" reg="Dendrocerus">D.</tp:taxon-name-part> <tp:taxon-name-part taxon-name-part-type="species" reg="constrictus">constrictus</tp:taxon-name-part></tp:taxon-name></italic> but can be distinguished by the metasoma being equal in length to the mesosoma (longer in <italic><tp:taxon-name><tp:taxon-name-part taxon-name-part-type="genus" reg="Dendrocerus">D.</tp:taxon-name-part> <tp:taxon-name-part taxon-name-part-type="species" reg="constrictus">constrictus</tp:taxon-name-part></tp:taxon-name></italic>). Furthermore, it is similar to <italic><tp:taxon-name><tp:taxon-name-part taxon-name-part-type="genus" reg="Dendrocerus">D.</tp:taxon-name-part> <tp:taxon-name-part taxon-name-part-type="species" reg="laevis">laevis</tp:taxon-name-part></tp:taxon-name></italic> but differs in possessing complete notauli on the mesoscutum (vs with incomplete notauli in <italic><tp:taxon-name><tp:taxon-name-part taxon-name-part-type="genus" reg="Dendrocerus">D.</tp:taxon-name-part> <tp:taxon-name-part taxon-name-part-type="species" reg="laevis">laevis</tp:taxon-name-part></tp:taxon-name></italic>).</p></tp:treatment-sec></tp:taxon-treatment>
