# Supplementary material for: ﻿Five new species and three new country records of Megaspilidae from Xizang Autonomous Region, China (Hymenoptera, Ceraphronoidea)
Source: Zookeys. 2025 Nov 20;1260:279–312. doi: 10.3897/zookeys.1260.156058 (PMC12661337; doi:10.3897/zookeys.1260.156058)
Supplement: XML Treatment for Lagynodes acuticornis [file zookeys.1260.156058-treatment11.xml]

<!DOCTYPE tp:taxon-treatment
  PUBLIC "-//TaxonX//DTD Taxonomic Treatment Publishing DTD v0 20100105//EN" "tax-treatment-NSO.dtd">
<tp:taxon-treatment xmlns:tp="http://www.plazi.org/taxpub"><tp:treatment-meta><kwd-group><label>Taxon classification</label><kwd>
                <named-content content-type="kingdom">Animalia</named-content>
              </kwd><kwd>
                <named-content content-type="order">Hymenoptera</named-content>
              </kwd><kwd>
                <named-content content-type="family">Megaspilidae</named-content>
              </kwd></kwd-group><mixed-citation publication-type="journal"><person-group><name><surname>Wang</surname><given-names>Xu</given-names></name><name><surname>Li</surname><given-names>Fang</given-names></name><name><surname>Zhao</surname><given-names>Wen-Jing</given-names></name><name><surname>Huang</surname><given-names>Yi-Xin</given-names></name><name><surname>Xiang</surname><given-names>Chun-Hui</given-names></name><name><surname>Chen</surname><given-names>Hua-Yan</given-names></name><name><surname>Zhu</surname><given-names>Chao-Dong</given-names></name></person-group><article-title>﻿Five new species and three new country records of <tp:taxon-name><tp:taxon-name-part taxon-name-part-type="family">Megaspilidae</tp:taxon-name-part></tp:taxon-name> from Xizang Autonomous Region, China (<tp:taxon-name><tp:taxon-name-part taxon-name-part-type="order">Hymenoptera</tp:taxon-name-part></tp:taxon-name>, <tp:taxon-name><tp:taxon-name-part taxon-name-part-type="superfamily">Ceraphronoidea</tp:taxon-name-part></tp:taxon-name>)</article-title><source>Zookeys</source><day>20</day><month>11</month><year>2025</year><volume>1260</volume><fpage>279</fpage><lpage>312</lpage><pub-id pub-id-type="doi">10.3897/zookeys.1260.156058</pub-id></mixed-citation></tp:treatment-meta><tp:nomenclature><label>﻿</label><tp:taxon-name><object-id xmlns:xlink="http://www.w3.org/1999/xlink" content-type="arpha" xlink:type="simple">7418C6FB-7D36-52F2-9162-A9FD7A390134</object-id>
              <tp:taxon-name-part taxon-name-part-type="genus" reg="Lagynodes">Lagynodes</tp:taxon-name-part>
              <tp:taxon-name-part taxon-name-part-type="species" reg="acuticornis">acuticornis</tp:taxon-name-part>
            </tp:taxon-name><tp:taxon-authority>(Kieffer, 1906)</tp:taxon-authority><xref ref-type="fig" rid="F15">Fig. 15</xref><tp:nomenclature-citation-list><tp:nomenclature-citation><tp:taxon-name>
                  <tp:taxon-name-part taxon-name-part-type="genus" reg="Plastomicrops">Plastomicrops</tp:taxon-name-part> <tp:taxon-name-part taxon-name-part-type="species" reg="acuticornis">acuticornis</tp:taxon-name-part></tp:taxon-name><comment>Kieffer, 1906: 145.</comment></tp:nomenclature-citation><tp:nomenclature-citation><tp:taxon-name>
                  <tp:taxon-name-part taxon-name-part-type="genus" reg="Lagynodes">Lagynodes</tp:taxon-name-part> <tp:taxon-name-part taxon-name-part-type="species" reg="rautheri">rautheri</tp:taxon-name-part></tp:taxon-name><comment>Wolff, 1918: 593.</comment></tp:nomenclature-citation><tp:nomenclature-citation><tp:taxon-name>
                  <tp:taxon-name-part taxon-name-part-type="genus" reg="Plastomicrops">Plastomicrops</tp:taxon-name-part> <tp:taxon-name-part taxon-name-part-type="species" reg="unicolor">unicolor</tp:taxon-name-part></tp:taxon-name><comment>: Szelényi, 1936: 63.</comment></tp:nomenclature-citation><tp:nomenclature-citation><tp:taxon-name>
                  <tp:taxon-name-part taxon-name-part-type="genus" reg="Lagynodes">Lagynodes</tp:taxon-name-part> <tp:taxon-name-part taxon-name-part-type="species" reg="acuticornis">acuticornis</tp:taxon-name-part></tp:taxon-name><comment>: Dessart, 1966: 37.</comment></tp:nomenclature-citation><tp:nomenclature-citation><tp:taxon-name>
                  <tp:taxon-name-part taxon-name-part-type="genus" reg="Lagynodes">Lagynodes</tp:taxon-name-part> (<tp:taxon-name-part taxon-name-part-type="subgenus" reg="Plastomicrops">Plastomicrops</tp:taxon-name-part>) <tp:taxon-name-part taxon-name-part-type="species" reg="acuticornis">acuticornis</tp:taxon-name-part></tp:taxon-name><comment>: Dessart, 1979: 262.</comment></tp:nomenclature-citation></tp:nomenclature-citation-list></tp:nomenclature><tp:treatment-sec sec-type="material" id="SECID0E13AI"><title>Material examined. •</title><p>2♀♀ (<named-content xmlns:xlink="http://www.w3.org/1999/xlink" content-type="dwc:institutional_code" xlink:title="Insect Collection of Anhui Normal University" xlink:href="http://grbio.org/institution/anhui-normal-university-conservation-genetics-lab" xlink:type="simple">AHNU</named-content>), <bold>China</bold>: Xizang, Jilong, Rikaze, 21 Feb.–20 May. 2021, D. Wu leg., XZ-10, XZS-11.</p></tp:treatment-sec><tp:treatment-sec sec-type="diagnosis" id="SECID0EG4AI"><title>Diagnosis.</title><p>This species can be separated from other <italic><tp:taxon-name><tp:taxon-name-part taxon-name-part-type="genus" reg="Lagynodes">Lagynodes</tp:taxon-name-part></tp:taxon-name></italic> species by the following characters: F9 acutely pointed distally, F9 longest. F2 shortest; antennae setae short; head trapezoidal in anterior view, facial pit absent, facial sulcus absent. Preoccipital furrow absent; anterior preoccipital carina absent, scrobes absent, intertorular carina present, median process on intertorular carina absent; head with dense hairs; neck short; pronotum cylindrical, posterior margin concave; metamesosoma almost absent.</p></tp:treatment-sec><tp:treatment-sec sec-type="description" id="SECID0ET4AI"><title>Description.</title><p><bold>Female.</bold> Body length: 0.8–0.9 mm.</p><p><bold><italic>Coloration</italic></bold> (Fig. <xref ref-type="fig" rid="F15">15C</xref>). Head, mesosoma, and metasoma brown. Antennae brown. Mouthparts brown; eyes black. Legs brown. Body pubescence white.</p><fig id="F15" position="float" orientation="portrait"><object-id xmlns:xlink="http://www.w3.org/1999/xlink" content-type="doi" xlink:type="simple">10.3897/zookeys.1260.156058.figure15</object-id><object-id xmlns:xlink="http://www.w3.org/1999/xlink" content-type="arpha" xlink:type="simple">F1AC2180-FD05-5AAE-BA65-908212261E59</object-id><label>Figure 15.</label><caption><p><italic><tp:taxon-name><tp:taxon-name-part taxon-name-part-type="genus" reg="Lagynodes">Lagynodes</tp:taxon-name-part> <tp:taxon-name-part taxon-name-part-type="species" reg="acuticornis">acuticornis</tp:taxon-name-part></tp:taxon-name></italic> (Kieffer, 1906), female. <bold>A.</bold> Dorsal habitus; <bold>B.</bold> Metasoma, dorsal view; <bold>C.</bold> Lateral habitus; <bold>D.</bold> Head, anterior view.</p></caption><graphic xmlns:xlink="http://www.w3.org/1999/xlink" xlink:href="zookeys-1260-279_article-156058__-g015.jpg" position="float" orientation="portrait" xlink:type="simple" id="oo_1471843.jpg"><uri content-type="original_file" xlink:type="simple">https://binary.pensoft.net/fig/1471843</uri></graphic></fig><p><bold><italic>Antennae</italic></bold> (Fig. <xref ref-type="fig" rid="F15">15C</xref>). Scape ~6 × longer than wide, pedicel small and almost droplet-shaped, F9 terminal sharp. Female scape length vs pedicel length: 3.6–3.7. Scape length vs F1 length: 2.5–2.6. F1 length vs F2 length: 1.0–1.2. F9 longest. F2 shortest. Setae short.</p><p><bold><italic>Head</italic></bold> (Fig. <xref ref-type="fig" rid="F15">15A, D</xref>). Head width longer than mesosoma width, head width vs mesosoma width 1.1–1.2. HH: HL = 0.7–0.8. HW: IOS = 1.4–1.5. HW: HH = 1.3–1.4. Ocellar absent. Head trapezoidal in anterior view. Facial pit absent. Preoccipital lunula absent. Preoccipital furrow absent. Preoccipital carina absent. Scrobes absent. Intertorular carina present. Median process on intertorular carina absent. Head with dense hairs.</p><p><bold><italic>Mesosoma</italic></bold> (Fig. <xref ref-type="fig" rid="F15">15A</xref>). Mesosoma narrow, 1.2× longer than wide; length/width/height = 230/180/130 µm; densely pubescent, alutaceous in sculpture; neck short; pronotum cylindrical, posterior margin concave; metamesosoma almost absent.</p><p><bold><italic>Wings</italic>.
              </bold> Absent.</p><p><bold><italic>Metasoma</italic></bold> (Fig. <xref ref-type="fig" rid="F15">15B</xref>). Metasoma 1.6× longer than wide; length/width/height = 470/300/190 µm. Syntergum smooth, reaching 2/3 of metasomal. Syntergum with five distinct gastral carinae, reaching 2/5 of syntergum length. Syntergal translucent patch absent.</p></tp:treatment-sec><tp:treatment-sec sec-type="distribution" id="SECID0EZABI"><title>Distribution.</title><p>China (Xizang) – new record to China, Belgium, Canada, Finland, France, Germany, Mexico, Italy, Switzerland, Sweden, Turkey, United States, Ukraine.</p></tp:treatment-sec><tp:treatment-sec sec-type="remarks" id="SECID0E5ABI"><title>Remarks.</title><p>This species is similar to <italic><tp:taxon-name><tp:taxon-name-part taxon-name-part-type="genus" reg="Lagynodes">L.</tp:taxon-name-part> <tp:taxon-name-part taxon-name-part-type="species" reg="occipitalis">occipitalis</tp:taxon-name-part></tp:taxon-name></italic> Kieffer, 1906, but can be distinguished by the length of preoccipital and eyes. <italic><tp:taxon-name><tp:taxon-name-part taxon-name-part-type="genus" reg="Lagynodes">Lagynodes</tp:taxon-name-part> <tp:taxon-name-part taxon-name-part-type="species" reg="occipitalis">occipitalis</tp:taxon-name-part></tp:taxon-name></italic> has a preoccipital &gt;2× as long as the eyes; the metanotum and head are smooth. <italic><tp:taxon-name><tp:taxon-name-part taxon-name-part-type="genus" reg="Lagynodes">Lagynodes</tp:taxon-name-part> <tp:taxon-name-part taxon-name-part-type="species" reg="acuticornis">acuticornis</tp:taxon-name-part></tp:taxon-name></italic> has a preoccipital &lt;2× as long as the eyes; the metanotum is rough.</p></tp:treatment-sec></tp:taxon-treatment>
